# Supplementary material for: Zelus renardii Roaming in Southern Italy
Source: Insects. 2022 Jan 31;13(2):158. doi: 10.3390/insects13020158 (PMC8878308; doi:10.3390/insects13020158)
Supplement: Supplementary file 1 [file insects-13-00158-s001.zip]

Archive with 7 entries (6 files):
- insects-1458095-supplementary/
- insects-1458095-supplementary/Table S1.pdf
- insects-1458095-supplementary/Table S2.pdf
- insects-1458095-supplementary/Table S3.pdf
- insects-1458095-supplementary/Table S4.pdf
- insects-1458095-supplementary/Table S5.pdf
- insects-1458095-supplementary/Zelus-Apis movie.mp4
